# Supplementary material for: Antioxidant, Anti-Bacterial, and Congo Red Dye Degradation Activity of AgxO-Decorated Mustard Oil-Derived rGO Nanocomposites
Source: Molecules. 2022 Sep 13;27(18):5950. doi: 10.3390/molecules27185950 (PMC9505018; doi:10.3390/molecules27185950)
Supplement: Supplementary file 1 [file molecules-27-05950-s001.zip]

Archive with 1 entries (1 files):
- molecules-1845901-supplementary.pdf
